# Supplementary material for: Brain Regeneration Resembles Brain Cancer at Its Early Wound Healing Stage and Diverges From Cancer Later at Its Proliferation and Differentiation Stages
Source: Front Cell Dev Biol. 2022 Feb 10;10:813314. doi: 10.3389/fcell.2022.813314 (PMC8868567; doi:10.3389/fcell.2022.813314)
Supplement: Supplementary file 6 [file Table1.XLSX]

## Sheet: Primer list
Supplementary Table 1: List of forward and reverse primers used in qPCR.
Gene name	Forward primer (5'->3')	Reverse primer (5'-> 3')
rpl13	CCCTCCACCTTATGACAAGAGA	CGTCCAAGCAGGGCAAATTT
pcna	CAAGGAGGATGAAGCGGTAACA	CTGCGGACATGCTAAGTGTG
klf11b	ACCTGATGGCTTTCCAGTAGAAG	TGCTTTCAGGATGGTGCCTTT
capgb	TAATCCTGAGACGGGTTTGGC	CACTGCTCAAAGATGCTGTCAAT
syt2a	GAACTCCATCGAGGGCTACAG	GGAATATGGGGTCGTTGGGG
epha6	AGACGCTTCCGTGAAAACGA	CTGTTGTCCAGTTCTTCGAGGT
gfap	TTTGCTATTGGAGGCAGCGA	GGACTGGATTCTGTGTTGTTGC
bdnf	CCCGAGCTCTTACCCCAAAAT	CTGGTCAGTTTCAGCTTGCAG
